# Supplementary material for: Soil Metabolomics Predict Microbial Taxa as Biomarkers of Moisture Status in Soils from a Tidal Wetland
Source: Microorganisms. 2022 Aug 16;10(8):1653. doi: 10.3390/microorganisms10081653 (PMC9416152; doi:10.3390/microorganisms10081653)
Supplement: Supplementary file 1 [file microorganisms-10-01653-s001.zip]

Archive with 1 entries (1 files):
- microorganisms-1714603-supplementary.pptx
